# Supplementary material for: Comparative Cost-Effectiveness of Drugs in Early versus Late Stages of Cancer; Review of the Literature and a Case Study in Breast Cancer
Source: PLoS One. 2016 Jan 22;11(1):e0146551. doi: 10.1371/journal.pone.0146551 (PMC4723090; doi:10.1371/journal.pone.0146551)
Supplement: S1 Fig — (XLSX) [file pone.0146551.s001.xlsx]

## Sheet: 2011 naar 2014
																		Cetuximab	land	price level	old price	new price 2014	New ICER =	old ICER
																		Pubmed	belgie	2005	9244	11363.3	10521.6
																		pubmed	UK	2005	9865	12896.4	11941.1
																			CVZ	2007			11298.2	9747
																			CVZ	2009			150933	135602
																			SMC	2006	8659	11092.4
																			CANADA	2011	26280	28254.3	302949	281780
																				2011			215025	200000
case study trastuzumab					new icer	old icer													NICE	2007	8170	10227.7
Manufacturer	Wrschlk NL	Waarschijnlijk 2011		QALY	16674.4	15353	staat 1 keeer bij case uitleg eerste alinea en 1 keer bij case study results											Bortezomib	land	price level	old price	new price 2014	New ICER =	old ICER
				LYG	13964.7	12858												metastatic	SMC	2009	23425	27661.3	43098.5	36498		8170
																	adjuvant = 2014			2009			42510.4	36000
metastatic CEA																			CVZ	2006	23700	27793.1	39871.9	34000
norum et al	norway	2003	44196	54952.5	183175	69212													NICE	2007			53553.2	42779
					78503.6	162417												Bosutinib	land	price level	old price	new price 2014	New ICER =	old ICER
																			SMC	2013	120000	124980
Trastuzumab	NICE	2002			32990.7	24262.5															43000	44784.4
		2002			65120.5	47891.8															70000	72904.8
Adjuvant CEA																					451770	470517
nuyt et al	belgie - hera	????	30608	30608	16026	16026															25166	26210.3
	belgie - finher	????	1046	1046	347	347
NICE	hera	2006			29446.9	22987
EIGEN CASE STUDY		year	old price	new price
RAPPORT CVZ	NL	2011	23938	nieuwe prijs dmv flacon2014prijs = 25985,5067					medicatieprijs adjuvant
			3767.93	4092.23					metastatic = 10401,7916									Lapatinib	land	price level	old price	new price 2014	New ICER =	old ICER
			1035	1124.08					15618.1										Ireland	2011	9593	10084.9
			28743	31201.8	gewoon alles opgeteld																27892	29322.3
			9582.36	10401,79 (nieuwe prijs door nieuwe medicatieprijs)																	15000	15769.2			volgens mij heeft de prof deze getallen afgerond.
			14386	15624.2																	42000	44153.8
			4813	5227.25
			51386	55808.7
			11808	12824.3															SMC	2008	16803	20558
			20232	21973.4		deze wordt gebruikt in het early en in het late model, maar moet volgens mij veel hoger. Check bij ernst.															112519	137664
			23797	25845.2
			11898	12922.1
			7148	7763.22
			650.37	706.347
	Results
		early	old incr costs	29059417	old icer	18243.9	qalys	1592.83
			new costs zelf	3.15605e+07	new icer zelf	19814.1
			new costs excel	3.15505e+07	new icer excel	19807.8
		late	old incr costs	75569172	old icer	153956	qalys	490.85
			new costs zelf	8.20733e+07	new icer zelf	167207
			new costs excel	8.20733e+07	new icer excel	167207

## Sheet: vroege fase trastu (p->d late)
Trastuzumab	PF	P	D		kwaliteit van leven PF	kwaliteit van leven P	Quality of life		totale kwaliteit van leven	gedisconteerd kwaliteit van leven	jaren (voor disconteren)	Kosten PF	kosten P	totale kosten	gedisconteerde kosten
0.7694	0	1000	0		0	650		adjusted utility	650	650	0	0	41766000	41766000	41766000
0.0999	0	769.4	230.6		0	500.11	PF	0.815	500.11	492.719	1	0	3.21348e+07	3.21348e+07	3.34202e+07
0.2306	0	591.976	408.024	na 2 jaar	0	384.785	P	0.65	384.785	373.496	2	0	2.47245e+07	2.47245e+07	2.6742e+07
	0	455.467	544.533		0	296.053			296.053	283.121	3	0	1.9023e+07	1.9023e+07	2.13983e+07
	0	350.436	649.564		0	227.783			227.783	214.614	4	0	1.46363e+07	1.46363e+07	1.71224e+07
	0	269.625	730.375		0	175.257			175.257	162.684	5	0	1.12612e+07	1.12612e+07	1.37009e+07
	0	207.45	792.55		0	134.842			134.842	123.319	6	0	8.66435e+06	8.66435e+06	1.09632e+07
	0	159.612	840.388		0	103.748			103.748	93.4795	7	0	6.66635e+06	6.66635e+06	8.77246e+06
	0	122.805	877.195		0	79.8235			79.8235	70.8602	8	0	5.12909e+06	5.12909e+06	7.01951e+06
	0	94.4865	905.514		0	61.4162			61.4162	53.7141	9	0	3.94632e+06	3.94632e+06	5.61685e+06
	0	72.6979	927.302		0	47.2536			47.2536	40.7169	10	0	3.0363e+06	3.0363e+06	4.49447e+06
	0	55.9338	944.066		0	36.3569			36.3569	30.8646	11	0	2.33613e+06	2.33613e+06	3.59636e+06
	0	43.0354	956.965		0	27.973			27.973	23.3963	12	0	1.79742e+06	1.79742e+06	2.87772e+06
	0	33.1115	966.889		0	21.5225			21.5225	17.7351	13	0	1.38293e+06	1.38293e+06	2.30269e+06
	0	25.476	974.524		0	16.5594			16.5594	13.4437	14	0	1.06403e+06	1.06403e+06	1.84255e+06
	0	19.6012	980.399		0	12.7408			12.7408	10.1907	15	0	818664	818664	1.47437e+06
	0	15.0812	984.919		0	9.80276			9.80276	7.72488	16	0	629880	629880	1.17975e+06
	0	11.6034	988.397		0	7.54224			7.54224	5.85569	17	0	484630	484630	944010
	0	8.92769	991.072		0	5.803			5.803	4.43878	18	0	372874	372874	755374
	0	6.86897	993.131		0	4.46483			4.46483	3.36473	19	0	286889	286889	604432
	0	5.28498	994.715		0	3.43524			3.43524	2.55056	20	0	220733	220733	483652
	0	4.06627	995.934		0	2.64307			2.64307	1.9334	21	0	169832	169832	387007
	0	3.12859	996.871		0	2.03358			2.03358	1.46558	22	0	130668	130668	309674
	0	2.40713	997.593		0	1.56464			1.56464	1.11095	23	0	100536	100536	247793
	0	1.85205	998.148		0	1.20383			1.20383	0.842133	24	0	77352.7	77352.7	198278
	0	1.42497	998.575		0	0.926228			0.926228	0.638362	25	0	59515.1	59515.1	158658
	0	1.09637	998.904		0	0.71264			0.71264	0.483897	26	0	45790.9	45790.9	126954
	0	0.843546	999.156		0	0.548305			0.548305	0.366808	27	0	35231.6	35231.6	101586
	0	0.649025	999.351		0	0.421866			0.421866	0.278052	28	0	27107.2	27107.2	81286.3
	0	0.499359	999.501		0	0.324584			0.324584	0.210771	29	0	20856.2	20856.2	65043.4
	0	0.384207	999.616		0	0.249735			0.249735	0.159771	30	0	16046.8	16046.8	52046.1
	0	0.295609	999.704		0	0.192146			0.192146	0.121111	31	0	12346.4	12346.4	41646.1
	0	0.227442	999.773		0	0.147837			0.147837	0.0918057	32	0	9499.32	9499.32	33324.2
	0	0.174994	999.825		0	0.113746			0.113746	0.0695915	33	0	7308.78	7308.78	26665.2
	0	0.13464	999.865		0	0.087516			0.087516	0.0527524	34	0	5623.38	5623.38	21336.9
	0	0.103592	999.896		0	0.0673348			0.0673348	0.0399879	35	0	4326.62	4326.62	17073.2
	0	0.0797037	999.92		0	0.0518074			0.0518074	0.030312	36	0	3328.91	3328.91	13661.6
	0	0.061324	999.939		0	0.0398606			0.0398606	0.0229774	37	0	2561.26	2561.26	10931.7
	0	0.0471827	999.953		0	0.0306688			0.0306688	0.0174175	38	0	1970.63	1970.63	8747.27
	0	0.0363024	999.964		0	0.0235965			0.0235965	0.013203	39	0	1516.21	1516.21	6999.36
	0	0.0279311	999.972		0	0.0181552			0.0181552	0.0100083	40	0	1166.57	1166.57	5600.72
				totaal	0	2818.67			2818.67	2686.25		0	1.81115e+08	1.81115e+08	2.08992e+08
												77800.5

## Sheet: vroege fase controle(p->d late)
Controle	PF	P	D		kwaliteit van leven PF	kwaliteit van leven P	Quality of life		totale kwaliteit van leven	gedisconteerd kwaliteit van leven	jaren (voor disconteren)	Kosten PF	kosten P	totale kosten	gedisconteerde kosten
0.7048	0	1000	0		0	650		adjusted utility	650	650	0	0	27380000	27380000	27380000
0.1357	0	704.8	295.2		0	458.12	PF	0.815	458.12	457.552	1	0	19297424	19297424	1.92345e+07
0.2952	0	496.743	503.257	na 3 jaar	0	322.883	P	0.65	322.883	322.083	2	0	1.36008e+07	1.36008e+07	1.35122e+07
	0	350.104	649.896		0	227.568			227.568	226.722	3	0	9.58586e+06	9.58586e+06	9.49233e+06
	0	246.754	753.246		0	160.39			160.39	159.596	4	0	6.75611e+06	6.75611e+06	6.66836e+06
	0	173.912	826.088		0	113.043			113.043	112.344	5	0	4.76171e+06	4.76171e+06	4.68453e+06
	0	122.573	877.427		0	79.6726			79.6726	79.0817	6	0	3.35605e+06	3.35605e+06	3.29088e+06
	0	86.3896	913.61		0	56.1532			56.1532	55.6676	7	0	2.36535e+06	2.36535e+06	2.31184e+06
	0	60.8874	939.113		0	39.5768			39.5768	39.1859	8	0	1.6671e+06	1.6671e+06	1.62407e+06
	0	42.9134	957.087		0	27.8937			27.8937	27.584	9	0	1.17497e+06	1.17497e+06	1.14091e+06
	0	30.2454	969.755		0	19.6595			19.6595	19.4171	10	0	828118	828118	801490
	0	21.3169	978.683		0	13.856			13.856	13.6682	11	0	583658	583658	563047
	0	15.0242	984.976		0	9.76572			9.76572	9.6214	12	0	411362	411362	395540
	0	10.589	989.411		0	6.88288			6.88288	6.77275	13	0	289928	289928	277867
	0	7.46316	992.537		0	4.85105			4.85105	4.76752	14	0	204341	204341	195202
	0	5.26003	994.74		0	3.41902			3.41902	3.35598	15	0	144020	144020	137129
	0	3.70727	996.293		0	2.40973			2.40973	2.36236	16	0	101505	101505	96333.3
	0	2.61288	997.387		0	1.69837			1.69837	1.66293	17	0	71540.8	71540.8	67674.2
	0	1.84156	998.158		0	1.19701			1.19701	1.17058	18	0	50421.9	50421.9	47541.1
	0	1.29793	998.702		0	0.843656			0.843656	0.824001	19	0	35537.4	35537.4	33397.7
	0	0.914783	999.085		0	0.594609			0.594609	0.580036	20	0	25046.7	25046.7	23461.9
	0	0.644739	999.355		0	0.41908			0.41908	0.408302	21	0	17652.9	17652.9	16482
	0	0.454412	999.546		0	0.295368			0.295368	0.287415	22	0	12441.8	12441.8	11578.6
	0	0.32027	999.68		0	0.208175			0.208175	0.202319	23	0	8768.98	8768.98	8133.96
	0	0.225726	999.774		0	0.146722			0.146722	0.142417	24	0	6180.38	6180.38	5714.11
	0	0.159092	999.841		0	0.10341			0.10341	0.100251	25	0	4355.93	4355.93	4014.16
	0	0.112128	999.888		0	0.0728831			0.0728831	0.0705695	26	0	3070.06	3070.06	2819.95
	0	0.0790277	999.921		0	0.051368			0.051368	0.0496757	27	0	2163.78	2163.78	1981.01
	0	0.0556987	999.944		0	0.0362042			0.0362042	0.034968	28	0	1525.03	1525.03	1391.66
	0	0.0392564	999.961		0	0.0255167			0.0255167	0.0246149	29	0	1074.84	1074.84	977.643
	0	0.0276679	999.972		0	0.0179842			0.0179842	0.0173271	30	0	757.548	757.548	686.795
	0	0.0195004	999.98		0	0.0126752			0.0126752	0.012197	31	0	533.92	533.92	482.473
	0	0.0137439	999.986		0	0.00893351			0.00893351	0.00858577	32	0	376.307	376.307	338.938
	0	0.00968667	999.99		0	0.00629634			0.00629634	0.00604375	33	0	265.221	265.221	238.104
	0	0.00682717	999.993		0	0.00443766			0.00443766	0.00425435	34	0	186.928	186.928	167.268
	0	0.00481179	999.995		0	0.00312766			0.00312766	0.00299475	35	0	131.747	131.747	117.506
	0	0.00339135	999.997		0	0.00220438			0.00220438	0.00210808	36	0	92.8551	92.8551	82.5478
	0	0.00239022	999.998		0	0.00155364			0.00155364	0.00148393	37	0	65.4443	65.4443	57.9899
	0	0.00168463	999.998		0	0.00109501			0.00109501	0.00104458	38	0	46.1251	46.1251	40.7379
	0	0.00118733	999.999		0	0.000771762			0.000771762	0.000735307	39	0	32.509	32.509	28.6184
	0	0.000836827	999.999		0	0.000543938			0.000543938	0.000517602	40	0	22.9123	22.9123	20.1044
				totaal	0	2201.9			2201.9	2195.4		0	9.27506e+07	9.27506e+07	9.20336e+07
											41921.2

## Sheet: gemetastaseerde fase trastu jaa
Trastuzumab	PF	P	D		kwaliteit van leven P	gedisconteerd kwaliteit van leven	jaren (voor disconteren)	kosten P	gedisconteerde kosten	kosten		Quality of life
0.7694	0	1000	0		650	650	0	21430830	21430830				adjusted utility
	0	769.4	230.6	na 1 jaar	500.11	492.719	1	1.64889e+07	1.58547e+07			P	0.65
0.2306	0	591.976	408.024		384.785	373.496	2	1.26865e+07	1.17294e+07
	0	455.467	544.533		296.053	283.121	3	9.76103e+06	8.67752e+06
	0	350.436	649.564		227.783	214.614	4	7.51013e+06	6.41969e+06
	0	269.625	730.375		175.257	162.684	5	5.7783e+06	4.74934e+06
	0	207.45	792.55		134.842	123.319	6	4.44582e+06	3.5136e+06
	0	159.612	840.388		103.748	93.4795	7	3.42062e+06	2.59939e+06
	0	122.805	877.195		79.8235	70.8602	8	2.63182e+06	1.92305e+06
	0	94.4865	905.514		61.4162	53.7141	9	2.02492e+06	1.42268e+06
	0	72.6979	927.302		47.2536	40.7169	10	1.55798e+06	1.05251e+06
	0	55.9338	944.066		36.3569	30.8646	11	1.19871e+06	778657
	0	43.0354	956.965		27.973	23.3963	12	922285	576057
	0	33.1115	966.889		21.5225	17.7351	13	709606	426171
	0	25.476	974.524		16.5594	13.4437	14	545971	315285
	0	19.6012	980.399		12.7408	10.1907	15	420070	233250
	0	15.0812	984.919		9.80276	7.72488	16	323202	172560
	0	11.6034	988.397		7.54224	5.85569	17	248672	127661
	0	8.92769	991.072		5.803	4.43878	18	191328	94444.8
	0	6.86897	993.131		4.46483	3.36473	19	147208	69871
	0	5.28498	994.715		3.43524	2.55056	20	113262	51691.1
	0	4.06627	995.934		2.64307	1.9334	21	87143.5	38241.5
	0	3.12859	996.871		2.03358	1.46558	22	67048.2	28291.3
	0	2.40713	997.593		1.56464	1.11095	23	51586.9	20930.2
	0	1.85205	998.148		1.20383	0.842133	24	39690.9	15484.3
	0	1.42497	998.575		0.926228	0.638362	25	30538.2	11455.4
	0	1.09637	998.904		0.71264	0.483897	26	23496.1	8474.79
	0	0.843546	999.156		0.548305	0.366808	27	18077.9	6269.71
	0	0.649025	999.351		0.421866	0.278052	28	13909.1	4638.38
	0	0.499359	999.501		0.324584	0.210771	29	10701.7	3431.51
	0	0.384207	999.616		0.249735	0.159771	30	8233.88	2538.66
	0	0.295609	999.704		0.192146	0.121111	31	6335.15	1878.12
	0	0.227442	999.773		0.147837	0.0918057	32	4874.26	1389.45
	0	0.174994	999.825		0.113746	0.0695915	33	3750.26	1027.92
	0	0.13464	999.865		0.087516	0.0527524	34	2885.45	760.466
	0	0.103592	999.896		0.0673348	0.0399879	35	2220.06	562.598
	0	0.0797037	999.92		0.0518074	0.030312	36	1708.12	416.215
	0	0.061324	999.939		0.0398606	0.0229774	37	1314.22	307.919
	0	0.0471827	999.953		0.0306688	0.0174175	38	1011.16	227.801
	0	0.0363024	999.964		0.0235965	0.013203	39	777.99	168.529
	0	0.0279311	999.972		0.0181552	0.0100083	40	598.586	124.679
					2818.67	2686.25		9.29331e+07	8.2365e+07
						5372.49			1.6473e+08
					jaren	5372.49		kosten per jaar	1.6473e+08

## Sheet: gemetastaseerde fase controle j
Controle	PF	P	D		kwaliteit van leven P	gedisconteerd kwaliteit van leven	maanden (voor disconteren)	kosten P	gedisconteerde kosten
0.9687	0	1000	0		650	650	0	20232000	20232000
0.0313	0	968.7	31.3		629.655	628.874	1	1.95987e+07	1.95348e+07
	0	938.38	61.6203		609.947	608.435	2	1.89853e+07	1.88616e+07
	0	909.008	90.9916		590.855	588.66	3	1.83911e+07	1.82116e+07
	0	880.556	119.444		572.362	569.528	4	1.78154e+07	1.7584e+07
	0	852.995	147.005		554.447	551.018	5	1.72578e+07	1.69781e+07
	0	826.296	173.704		537.093	533.109	6	1.67176e+07	1.6393e+07
	0	800.433	199.567		520.282	515.783	7	1.61944e+07	1.58281e+07
	0	775.38	224.62		503.997	499.019	8	1.56875e+07	1.52826e+07
	0	751.11	248.89		488.222	482.8	9	1.51965e+07	1.4756e+07
	0	727.601	272.399		472.94	467.109	10	1.47208e+07	1.42475e+07
	0	704.827	295.173	overgangskansen	458.137	451.927	11	1.42601e+07	1.37565e+07
	0	682.766	317.234	na 1 jaar	443.798	437.239	12	1.38137e+07	1.32824e+07
	0	661.395	338.605		429.907	423.028	13	1.33813e+07	1.28247e+07
	0	640.693	359.307		416.451	409.279	14	1.29625e+07	1.23827e+07
	0	620.64	379.36		403.416	395.977	15	1.25568e+07	1.1956e+07
	0	601.214	398.786		390.789	383.108	16	1.21638e+07	1.1544e+07
	0	582.396	417.604		378.557	370.656	17	1.1783e+07	1.11462e+07
	0	564.167	435.833		366.708	358.609	18	1.14142e+07	1.07621e+07
	0	546.508	453.492		355.23	346.954	19	1.1057e+07	1.03912e+07
	0	529.403	470.597		344.112	335.678	20	1.07109e+07	1.00331e+07
	0	512.832	487.168	mediaan 22,7	333.341	324.768	21	1.03756e+07	9.68737e+06
	0	496.781	503.219		322.907	314.213	22	1.00509e+07	9.35353e+06
	0	481.231	518.769		312.8	304	23	9.73627e+06	9.0312e+06
	0	466.169	533.831		303.01	294.12	24	9.43153e+06	8.71998e+06
	0	451.578	548.422		293.526	284.561	25	9.13632e+06	8.41948e+06
	0	437.443	562.557		284.338	275.312	26	8.85035e+06	8.12934e+06
	0	423.751	576.249		275.438	266.364	27	8.57334e+06	7.84919e+06
	0	410.488	589.512		266.817	257.707	28	8.30499e+06	7.5787e+06
	0	397.64	602.36		258.466	249.331	29	8.04505e+06	7.31753e+06
	0	385.194	614.806		250.376	241.228	30	7.79324e+06	7.06536e+06
	0	373.137	626.863		242.539	233.388	31	7.54931e+06	6.82188e+06
	0	361.458	638.542		234.948	225.802	32	7.31301e+06	6.5868e+06
	0	350.144	649.856		227.594	218.463	33	7.08412e+06	6.35981e+06
	0	339.185	660.815		220.47	211.363	34	6.86238e+06	6.14064e+06
	0	328.568	671.432		213.569	204.494	35	6.64759e+06	5.92903e+06
	0	318.284	681.716		206.885	197.847	36	6.43952e+06	5.72471e+06
	0	308.322	691.678		200.409	191.417	37	6.23796e+06	5.52743e+06
	0	298.671	701.329		194.136	185.196	38	6.04272e+06	5.33695e+06
	0	289.323	710.677		188.06	179.177	39	5.85358e+06	5.15304e+06
	0	280.267	719.733		182.174	173.353	40	5.67036e+06	4.97546e+06
						14838.9			4.47696e+08
					jaren	1236.57		kosten per jaar	3.7308e+07

## Sheet: Sheet3
pfs					Overall survival				metastase					Sterfte cijfer vrouw CBS
80,6% na 3 jaar	0.99387	100			0.924	0.997744	100		0.857	0.99561	100			2007 (51 jaar oud) 0,0026 sterfte cijfer per jaar	0.99977	100
		99.387					99.7744				99.561			Na 12 maanden op 0,9974 x 100 : 99,74		99.977
		98.7778			dood is	0.002256	99.5493				99.1239			0.00023		99.954
		98.1723					99.3247				98.6888					99.931
		97.5705					99.1006				98.2555					99.908
		96.9723					98.8771				97.8242					99.8851
		96.3779					98.654				97.3947					99.8621
		95.7871					98.4314				96.9672					99.8391
		95.1999					98.2094				96.5415					99.8161
		94.6164					97.9878				96.1177					99.7932
		94.0364					97.7668				95.6957					99.7702
		93.4599					97.5462				95.2756					99.7473
		92.887					97.3261				94.8574
		92.3176					97.1066				94.4409
		91.7517					96.8875				94.0263
		91.1893					96.6689				93.6136
		90.6303					96.4508				93.2026
		90.0747					96.2332				92.7934
		89.5226					96.0161				92.3861
		88.9738					95.7995				91.9805
		88.4284					95.5834				91.5767
		87.8863					95.3678				91.1747
		87.3476					95.1526				90.7744
		86.8121					94.938				90.3759
		86.28					94.7238				89.9792
		85.7511					94.5101				89.5842
		85.2254					94.2969				89.1909
		84.703					94.0841				88.7993
		84.1838					93.8719				88.4095
		83.6677					93.6601				88.0214
		83.1548					93.4488				87.635
		82.6451					93.238				87.2503
		82.1385					93.0276				86.8672
		81.635					92.8178				86.4859
		81.1345					92.6084				86.1062
		80.6372					92.3994				85.7282
pfs					Overall survival					time to distant recurrence event-free survival
74,3% na 3 jaar	0.99155	100			0.897	0.9969	100			0.857	0.9956	100
		99.155					99.69					99.56
		98.3171			dood is	0.0031	99.381				0.0044	99.1219
		97.4864					99.0729					98.6858
		96.6626					98.7658					98.2516
		95.8458					98.4596					97.8193
		95.0359					98.1544					97.3889
		94.2329					97.8501					96.9604
		93.4366					97.5467					96.5337
		92.647					97.2443					96.109
		91.8642					96.9429					95.6861
		91.0879					96.6424					95.2651
		90.3182					96.3428					94.8459
		89.555					96.0441					94.4286
		88.7983					95.7464					94.0131
		88.048					95.4496					93.5995
		87.304					95.1537					93.1876
		86.5662					94.8587					92.7776
		85.8347					94.5646					92.3694
		85.1094					94.2715					91.9629
		84.3903					93.9792					91.5583
		83.6772					93.6879					91.1555
		82.9701					93.3975					90.7544
		82.269					93.1079					90.355
		81.5738					92.8193					89.9575
		80.8845					92.5316					89.5617
		80.2011					92.2447					89.1676
		79.5234					91.9588					88.7753
		78.8514					91.6737					88.3847
		78.1851					91.3895					87.9958
		77.5244					91.1062					87.6086
		76.8693					90.8238					87.2231
		76.2198					90.5422					86.8393
		75.5757					90.2615					86.4572
		74.9371					89.9817					86.0768
		74.3039					89.7028					85.6981
